# Supplementary material for: Rad21l1 cohesin subunit is dispensable for spermatogenesis but not oogenesis in zebrafish
Source: PLoS Genet. 2021 Jun 17;17(6):e1009127. doi: 10.1371/journal.pgen.1009127 (PMC8291703; doi:10.1371/journal.pgen.1009127)
Supplement: S1 File — (XLSX) [file pgen.1009127.s007.xlsx]

## Sheet: Rad21l1 inx
Genotype	# Males	# Females
rad21l1+/+	64	44
rad21l1+/-	82	83
rad21l1-/-	124	2
Note: Pooled data from multiple crosses

## Sheet: Rad21l1 Tp53 inx
	Genotype	# Males	# Females	Total
Cross #1	rad21l1+/+ tp53+/+	6	1	7
	rad21l1+/- tp53+/-	5	9	14
	rad21l1-/- tp53-/-	3	3	6
	rad21l1+/+ tp53+/-	1	4	5
	rad21l1+/+ tp53-/-	1	3	4
	rad21l1+/- tp53+/+	4	4	8
	rad21l1+/- tp53-/-	2	6	8
	rad21l1-/- tp53+/+	4	0	4
	rad21l1-/- tp53+/-	9	0	9
Cross #2	rad21l1+/+ tp53+/+	10	0	10
	rad21l1+/- tp53+/-	27	3	30
	rad21l1-/- tp53-/-	6	0	6
	rad21l1+/+ tp53+/-	11	0	11
	rad21l1+/+ tp53-/-	1	8	9
	rad21l1+/- tp53+/+	9	1	10
	rad21l1+/- tp53-/-	8	8	16
	rad21l1-/- tp53+/+	7	1	8
	rad21l1-/- tp53+/-	13	0	13
Cross #3	rad21l1+/+ tp53+/+	16	7	23
	rad21l1+/- tp53+/-	39	35	74
	rad21l1-/- tp53-/-	11	5	16
	rad21l1+/+ tp53+/-	23	13	36
	rad21l1+/+ tp53-/-	4	7	11
	rad21l1+/- tp53+/+	20	12	32
	rad21l1+/- tp53-/-	6	15	21
	rad21l1-/- tp53+/+	15	0	15
	rad21l1-/- tp53+/-	41	0	41

## Sheet: Rad21l1 Spo11 inx
	Genotype (Rad21l1, Spo11)	# Males	# Females	Total
Cross #1	WT, WT	0	1	1
	WT, HET			0
	WT, MUT			0
	HET, WT	0	2	2
	HET, HET	2	6	8
	HET, MUT	3	1	4
	MUT, WT	5	0	5
	MUT, HET			0
	MUT, MUT	1	0	1
Cross #2	WT, WT			0
	WT, HET	2	0	2
	WT, MUT	1	0	1
	HET, WT			0
	HET, HET	4	3	7
	HET, MUT			0
	MUT, WT			0
	MUT, HET	2	0	2
	MUT, MUT	2	0	2
Cross #3	WT, WT	5	1	6
	WT, HET	6	0	6
	WT, MUT	2	0	2
	HET, WT	2	1	3
	HET, HET	6	7	13
	HET, MUT	1	2	3
	MUT, WT	1	0	1
	MUT, HET	3	0	3
	MUT, MUT	4	0	4
Cross #4	WT, WT			0
	WT, HET	2	2	4
	WT, MUT	1	1	2
	HET, WT	0	1	1
	HET, HET	1	6	7
	HET, MUT	1	4	5
	MUT, WT			0
	MUT, HET	3	0	3
	MUT, MUT			0
Cross #5	WT, WT	1	2	3
	WT, HET	1	6	7
	WT, MUT	2	3	5
	HET, WT	2	7	9
	HET, HET	3	4	7
	HET, MUT	3	5	8
	MUT, WT	2	0	2
	MUT, HET	1	0	1
	MUT, MUT	2	0	2
Cross #6	WT, WT	3	3	6
	WT, HET	7	4	11
	WT, MUT	2	0	2
	HET, WT	3	6	9
	HET, HET	10	6	16
	HET, MUT	9	2	11
	MUT, WT	6	0	6
	MUT, HET	6	1	7
	MUT, MUT	8	0	8

## Sheet: Male mut @ 6hpf
	rad21l1+/+ x WT														rad21l1-/- x WT
Fertilized	66	373	63	199	12	77	354	140	385	70					156	108	211	119	320	95	17	191	65	73	24	407	448	183
Unfertilized	3	9	1	11	62	7	8	62	11	11					16	4	12	4	4	3	0	54	82	40	210	18	73	12

## Sheet: Male mut @ 24+48hpf
	Normal														Dead
rad21l1+/+ x WT 24hpf	66	372	63	199	12	76	354	140	379	70					0	1	0	0	0	1	0	0	6	0
rad21l1-/- x WT 24hpf	155	107	211	119	308	95	17	191	64	73	24	404	447	182	1	1	0	0	12	0	0	0	1	0	0	3	1	1
rad21l1+/+ x WT 48hpf	66	372	63	199	12	76	354	140	378	70					0	1	0	0	0	1	0	0	7	0
rad21l1-/- x WT 48hpf	155	106	211	119	308	95	17	190	62	73	24	404	441	182	1	2	0	0	12	0	0	1	3	0	0	3	7	1

## Sheet: Fem mut eggs released
rad21l1+/+ tp53-/- x WT	rad21l1-/- tp53-/- x WT
345	253
421	191
230	273
113	179
520	25
	49
	251
	345
	286
	383
	458

## Sheet: Fem mut @ 6hpf
	rad21l1+/+ tp53-/- x WT											rad21l1-/- tp53-/- x WT
Normal	304	395	228	80	487							35	34	129	60	4	15	49	128	57	123	178
Unfertilized	44	24	2	30	29							118	89	100	66	9	12	54	126	91	163	127
Decomposing	1	2	0	3	4							100	68	44	53	12	22	148	91	138	97	153

## Sheet: Fem mut. @ 24+48hpf
	rad21l1+/+ tp53-/- x WT 24hpf				rad21l1-/- tp53-/- x WT 24hpf				rad21l1+/+ tp53-/-x WT 48hpf				rad21l1-/- tp53-/- x WT 48hpf
	Normal	Malformed	Dead		Normal	Malformed	Dead		Normal	Malformed	Dead		Normal	Malformed	Dead
	302	0	2		21	7	21		302	0	2		18	7	25
	393	0	2		105	9	14		393	0	2		90	12	17
	227	0	1		43	11	3		226	1	2		43	11	10
	79	0	1		108	8	7		78	0	1		102	8	13
	487	0	0		111	6	14		486	1	0		109	6	17
					13	5	18						10	5	21
					14	4	15						11	6	16
					81	16	32						71	16	42
					15	8	37						14	9	37
					2	0	2						0	2	2
					4	5	6						1	6	8
