# Supplementary material for: Rad21l1 cohesin subunit is dispensable for spermatogenesis but not oogenesis in zebrafish
Source: PLoS Genet. 2021 Jun 17;17(6):e1009127. doi: 10.1371/journal.pgen.1009127 (PMC8291703; doi:10.1371/journal.pgen.1009127)
Supplement: S2 File — (XLSX) [file pgen.1009127.s008.xlsx]

## Sheet: combined run calculation
rad21a	Ct technical replicate			average	dCt	average dCt WT pooled	ddCt		EF1A			average	FC			rad21a			rad21b
WT1	23.5	23.34		23.42	4.16	4.85194	-0.691944	WT1	19.36	19.16		19.26	1.61546			WT	mutant		WT	mutant
WT2	23.58	23.64		23.61	4.335		-0.516944	WT2	19.32	19.23		19.275	1.43092			1.61546	1.04026		0.59552	0.326361
MUT1	23.62	23.69		23.655	4.795		-0.0569444	MUT1	18.95	18.77		18.86	1.04026			1.43092	1.42597		0.743406	0.370894
MUT2	23.79	23.68		23.735	4.34		-0.511944	MUT2	19.22	19.57		19.395	1.42597			0.843978	1.31216		0.913128	0.48624
MUT3	23.11	23.14		23.125	4.46		-0.391944	MUT3	18.59	18.74		18.665	1.31216			0.744982	0.978478		0.671545	0.372169
Rad21a								ef1a								0.934291	1.02712		1.58985	1.3369
WT3	24.26	24.26	24.09	24.2033	5.09667		0.244722	WT3	19.18	19.1	19.04	19.1067	0.843978			0.736425	0.676086		2.31694	0.879988
WT4	24.08	23.98	23.95	24.0033	5.27667		0.424722	WT4	18.69	18.64	18.85	18.7267	0.744982				1.02239			0.840249
WT5	23.59	23.52	23.78	23.63	4.95		0.0980556	WT5	18.66	18.57	18.81	18.68	0.934291		ttest	0.919475			0.136138
WT6	23.98	23.89	24.07	23.98	5.29333		0.441389	WT6	18.59	18.62	18.85	18.6867	0.736425						Classified below detection
MUT4	24.06	23.8	23.86	23.9067	4.88333		0.0313889	MUT4	18.94	18.94	19.19	19.0233	0.978478
MUT5	24.04	23.97	23.97	23.9933	4.81333		-0.0386111	MUT5	19.01	19.32	19.21	19.18	1.02712
MUT6	23.88	24.07	23.79	23.9133	5.41667		0.564722	MUT6	18.53	18.53	18.43	18.4967	0.676086
MUT7	24.16	24.08	24.21	24.15	4.82		-0.0319444	MUT7	19.21	19.29	19.49	19.33	1.02239
RAD21B									EF1A
WT1	27.93	27.92		27.925	8.665			WT1	19.36	19.16		19.26				rec8a			rec8b
WT2	26.13	26.26		26.195	6.92			WT2	19.32	19.23		19.275				WT	mutant		WT	mutant
MUT1	26.98	27.08		27.03	8.17			MUT1	18.95	18.77		18.86				0.460626	1.21279		1.3292	2.05702
MUT2	29.68	29.99		29.835	10.44			MUT2	19.22	19.57		19.395				0.964821	0.912776		1.49542	1.58069
MUT3	28.53	28.52		28.525	9.86			MUT3	18.59	18.74		18.665				1.04126	0.807574		0.643445	1.55893
rad21b				average				ef1a								0.638017	0.796456		0.656965	1.84534
WT3	27.52	27.39	27.2	27.37	10.7767	10.0289	0.747778	WT3	16.75	16.62	16.41	16.5933	0.59552			1.37713	1.99308		1.176	1.64782
WT4	26.84	26.68	26.6	26.7067	10.4567		0.427778	WT4	16.28	16.3	16.17	16.25	0.743406			2.45945	1.23828		1.01201	1.34775
WT5	26.37	26.36	26.57	26.4333	10.16		0.131111	WT5	16.26	16.36	16.2	16.2733	0.913128				1.31494			1.65163
WT6	26.94	26.78	27.03	26.9167	10.6033		0.574444	WT6	16.3	16.22	16.42	16.3133	0.671545		ttest	0.937773			0.00273973
MUT4	27.26	27.32	27.35	27.31	11.1267		1.09778	MUT4	16.24	16.15	16.16	16.1833	0.467236
MUT5	27.05	26.84	26.75	26.88	10.6267		0.597778	MUT5	16.25	16.24	16.27	16.2533	0.660771
MUT6	26.93	27.1	26.72	26.9167	11.07		1.04111	MUT6	15.98	15.73	15.83	15.8467	0.485953
MUT7	27.83	27.69	27.91	27.81	11.17		1.14111	MUT7	16.59	16.56	16.77	16.64	0.45341
rad21b								ef1a
WT1	26.86	26.82	26.65	26.7767	9.36		-0.668889	WT1	17.54	17.43	17.28	17.4167	1.58985
WT2	26.14	26.09	25.91	26.0467	8.81667		-1.21222	WT2	17.19	17.23	17.27	17.23	2.31694
MUT1	27.18	27.12	27.06	27.12	9.61		-0.418889	MUT1	17.48	17.68	17.37	17.51	1.3369
MUT2	28.33	28.28	28.16	28.2567	10.2133		0.184444	MUT2	18.02	18.02	18.09	18.0433	0.879988
MUT3	27.56	27.77	27.45	27.5933	10.28		0.251111	MUT3	17.55	17.17	17.22	17.3133	0.840249
Rad21b								ef1a
WT3	30.3	30.3	30.04	30.2133	11.1067			WT3	19.18	19.1	19.04	19.1067
WT4	29.71	29.57	29.29	29.5233	10.7967			WT4	18.69	18.64	18.85	18.7267
WT5	29.08	29.02	29.09	29.0633	10.3833			WT5	18.66	18.57	18.81	18.68
WT6	29.56	29.56	30.04	29.72	11.0333			WT6	18.59	18.62	18.85	18.6867
MUT4	30.14	29.9	29.94	29.9933	10.97			MUT4	18.94	18.94	19.19	19.0233
MUT5	29.68	30.1	30.03	29.9367	10.7567			MUT5	19.01	19.32	19.21	19.18
MUT6	29.79	29.84	29.94	29.8567	11.36			MUT6	18.53	18.53	18.43	18.4967
MUT7	31.11	31.55	31.34	31.3333	12.0033			MUT7	19.21	19.29	19.49	19.33		Rad21b levels classified as below detection due to a no cDNA control appearing at Ct ~27
	rec8a							ef1a
WT3	29.26	29.05	28.48	28.93	12.3367	11.2183	1.11833	WT3	16.75	16.62	16.41	16.5933	0.460626
WT4	27.59	27.42	27.55	27.52	11.27		0.0516667	WT4	16.28	16.3	16.17	16.25	0.964821
WT5	27.31	27.55	27.44	27.4333	11.16		-0.0583333	WT5	16.26	16.36	16.2	16.2733	1.04126
WT6	28.06	28.02	28.46	28.18	11.8667		0.648333	WT6	16.3	16.22	16.42	16.3133	0.638017
MUT4	27.48	26.99	26.9	27.1233	10.94		-0.278333	MUT4	16.24	16.15	16.16	16.1833	1.21279
MUT5	27.62	27.61	27.58	27.6033	11.35		0.131667	MUT5	16.25	16.24	16.27	16.2533	0.912776
MUT6	27.36	27.29	27.47	27.3733	11.5267		0.308333	MUT6	15.98	15.73	15.83	15.8467	0.807574
MUT7	28.16	28.15	28.25	28.1867	11.5467		0.328333	MUT7	16.59	16.56	16.77	16.64	0.796456
Rec8a								ef1a
WT3	31.85	31.25	31.14	31.4133	12.3067		Ct too low for analysis - repeated with undiluted cDNA - above	WT3	19.18	19.1	19.04	19.1067
WT4	30.5	31	30.33	30.61	11.8833		Ct too low for analysis - repeated with undiluted cDNA - above	WT4	18.69	18.64	18.85	18.7267
WT5	30.2	30.08	30.54	30.2733	11.5933		Ct too low for analysis - repeated with undiluted cDNA - above	WT5	18.66	18.57	18.81	18.68
WT6	31	30.75	30.75	30.8333	12.1467		Ct too low for analysis - repeated with undiluted cDNA - above	WT6	18.59	18.62	18.85	18.6867
MUT4	29.85	29.63	29.46	29.6467	10.6233		Ct too low for analysis - repeated with undiluted cDNA - above	MUT4	18.94	18.94	19.19	19.0233
MUT5	30.26	30.16	30.25	30.2233	11.0433		Ct too low for analysis - repeated with undiluted cDNA - above	MUT5	19.01	19.32	19.21	19.18
MUT6	29.87	29.86	29.76	29.83	11.3333		Ct too low for analysis - repeated with undiluted cDNA - above	MUT6	18.53	18.53	18.43	18.4967
MUT7	31.43	31.11	31.26	31.2667	11.9367		Ct too low for analysis - repeated with undiluted cDNA - above	MUT7	19.21	19.29	19.49	19.33
rec8a								ef1a
WT1	28.37	28.1	28.05	28.1733	10.7567		-0.461667	WT1	17.54	17.43	17.28	17.4167	1.37713
WT2	27.02	27.31	27.12	27.15	9.92		-1.29833	WT2	17.19	17.23	17.27	17.23	2.45945
MUT1	27.92	27.61	27.67	27.7333	10.2233		-0.995	MUT1	17.48	17.68	17.37	17.51	1.99308
MUT2	28.91	29.1	28.85	28.9533	10.91		-0.308333	MUT2	18.02	18.02	18.09	18.0433	1.23828
MUT3	28.21	28.05	28.15	28.1367	10.8233		-0.395	MUT3	17.55	17.17	17.22	17.3133	1.31494
rec8b	rec8b							ef1a
WT1	25.08	24.26		24.67	5.49	5.90056	-0.410556	WT1	19.28	19.08		19.18	1.3292
WT2	24.1	24.23		24.165	5.32		-0.580556	WT2	18.83	18.86		18.845	1.49542			1.3292	2.05702
MUT1	23.26	23.5		23.38	4.86		-1.04056	MUT1	18.42	18.62		18.52	2.05702			1.49542	1.58069
MUT2	24.4	24.6		24.5	5.24		-0.660556	MUT2	19.29	19.23		19.26	1.58069			0.643445	1.55893
MUT3	24.07	24.25		24.16	5.26		-0.640556	MUT3	18.89	18.91		18.9	1.55893			0.656965	1.84534
WT3	25.67	25.33	25.11	25.37	6.53667		0.636111	WT3	17.97	19.3	19.23	18.8333	0.643445			1.176	1.64782
WT4	25.03	24.97	25.01	25.0033	6.50667		0.606111	WT4	18.9	18.83	17.76	18.4967	0.656965			1.01201	1.34775
WT5	24.56	24.61	24.53	24.5667	5.66667		-0.233889	WT5	18.75	18.83	19.12	18.9	1.176				1.65163
WT6	24.89	24.78	25.04	24.9033	5.88333		-0.0172222	WT6	19.07	18.86	19.13	19.02	1.01201
MUT4	24.26	24.28	24.24	24.26	5.01667		-0.883889	MUT4	19.36	19.21	19.16	19.2433	1.84534
MUT5	24.2	24.15	24.26	24.2033	5.18		-0.720556	MUT5	19.19	19.01	18.87	19.0233	1.64782
MUT6	24.14	24.05	24.06	24.0833	5.47		-0.430556	MUT6	18.56	18.7	18.58	18.6133	1.34775
MUT7	24.55	24.56	24.54	24.55	5.17667		-0.723889	MUT7	19.35	19.28	19.49	19.3733	1.65163

## Sheet: separate runs
3/16 run
	RAD21A
	Ct technical replicate		Average Ct	dCt	Average dCT WT	ddCt	Fold Change	ttest				INDEPENDENT CALCULATION FOR EACH RUN
WT1	23.5	23.34	23.42	4.16	4.245	-0.085	1.06069	0.200497				rad21a			rad21b			rec8a			rec8b
WT2	23.58	23.64	23.61	4.33		0.085	0.942785					fold change			fold change			fold change			fold change
MUT1	23.62	23.69	23.66	4.8		0.555	0.680657					WT	Rad21l1 mutant		WT	Rad21l1 mutant		WT	Rad21l1 mutant		WT	Rad21l1 mutant
MUT2	23.79	23.68	23.74	4.34		0.095	0.936272					1.06069	0.680657		0.547147	0.768438		0.625248	1.63864		0.941234	1.46146
MUT3	23.11	23.14	23.12	4.46		0.215	0.861546					0.942785	0.936272		1.82766	0.15932		1.31267	1.24186		1.06244	1.1208
												1.04066	0.861546		0.825019	0.236514		1.40688	1.10382		0.762733	1.1061
												0.918594	1.2065		1.0299	0.647297		0.866037	1.0811		0.78134	2.19355
	RAD21B											1.15202	1.26649		1.26795	0.915416		0.748289	1.08298		1.39489	1.95767
WT1	27.93	27.92	27.92	8.66	7.79	0.87	0.547147	0.233665				0.908044	0.833642		0.928195	0.674785		1.33638	0.672839		1.20295	1.59811
WT2	26.13	26.26	26.2	6.92		-0.87	1.82766						1.26065			0.629597			0.714497			1.96671
MUT1	26.98	27.08	27.03	8.17		0.38	0.768438
MUT2	29.68	29.99	29.84	10.44		2.65	0.15932				ttest	0.979372			0.0310958			0.885685			0.0112318
MUT3	28.53	28.52	28.53	9.87		2.08	0.236514								Classified below detection
	EF1A
WT1	19.36	19.16	19.26									COMBINED CALCULATION FOR ALL RUNS
WT2	19.32	19.23	19.28									rad21a			rad21b			rec8a			rec8b
MUT1	18.95	18.77	18.86									WT	mutant		WT	mutant		WT	mutant		WT	mutant
MUT2	19.22	19.57	19.4									1.61546	1.04026		0.59552	0.326361		0.460626	1.21279		1.3292	2.05702
MUT3	18.59	18.74	18.66									1.43092	1.42597		0.743406	0.370894		0.964821	0.912776		1.49542	1.58069
												0.843978	1.31216		0.913128	0.48624		1.04126	0.807574		0.643445	1.55893
3/24 run plate 1												0.744982	0.978478		0.671545	0.372169		0.638017	0.796456		0.656965	1.84534
Rec8a	Ct technical replicate			Average Ct	dCt	Average dCT WT	ddCt	Fold Change	ttest			0.934291	1.02712		1.58985	1.3369		1.37713	1.99308		1.176	1.64782
WT3	29.26	29.05	28.48	28.93	12.34	11.6625	0.6775	0.625248	0.380113			0.736425	0.676086		2.31694	0.879988		2.45945	1.23828		1.01201	1.34775
WT4	27.59	27.42	27.55	27.52	11.27		-0.3925	1.31267					1.02239			0.840249			1.31494			1.65163
WT5	27.31	27.55	27.44	27.44	11.17		-0.4925	1.40688			ttest	0.919475			0.136138			0.937773			0.00273973
WT6	28.06	28.02	28.46	28.18	11.87		0.2075	0.866037
MUT4	27.48	26.99	26.9	27.13	10.95		-0.7125	1.63864
MUT5	27.62	27.61	27.58	27.6	11.35		-0.3125	1.24186
MUT6	27.36	27.29	27.47	27.37	11.52		-0.1425	1.10382
MUT7	28.16	28.15	28.25	28.19	11.55		-0.1125	1.0811
rad21b	Ct technical replicate			Average Ct	dCt	Average dCT WT	ddCt	Fold Change	ttest
WT3	27.52	27.39	27.2	27.37	10.78	10.5025	0.2775	0.825019	0.0433896	Rad21b no cDNA sample picked up signals. Ct=27
WT4	26.84	26.68	26.6	26.71	10.46		-0.0425	1.0299
WT5	26.37	26.36	26.57	26.43	10.16		-0.3425	1.26795
WT6	26.94	26.78	27.03	26.92	10.61		0.1075	0.928195
MUT4	27.26	27.32	27.35	27.31	11.13		0.6275	0.647297
MUT5	27.05	26.84	26.75	26.88	10.63		0.1275	0.915416
MUT6	26.93	27.1	26.72	26.92	11.07		0.5675	0.674785
MUT7	27.83	27.69	27.91	27.81	11.17		0.6675	0.629597
ef1a
WT3	16.75	16.62	16.41	16.59
WT4	16.28	16.3	16.17	16.25
WT5	16.26	16.36	16.2	16.27
WT6	16.3	16.22	16.42	16.31
MUT4	16.24	16.15	16.16	16.18
MUT5	16.25	16.24	16.27	16.25
MUT6	15.98	15.73	15.83	15.85
MUT7	16.59	16.56	16.77	16.64
3/24 run plate 2
rec8a	Ct technical replicate			Average Ct	dCt	Average dCT WT	ddCt	Fold Change	ttest
WT1	28.37	28.1	28.05	28.1733	10.7567	10.3383	0.418333	0.748289
WT2	27.02	27.31	27.12	27.15	9.92		-0.418333	1.33638
MUT1	27.92	27.61	27.67	27.7333	10.2233		-0.115	1.08298
MUT2	28.91	29.1	28.85	28.9533	10.91		0.571667	0.672839
MUT3	28.21	28.05	28.15	28.1367	10.8233		0.485	0.714497
rad21b
WT1	26.86	26.82	26.65	26.7767	9.36	9.08833	0.271667	0.828362
WT2	26.14	26.09	25.91	26.0467	8.81667		-0.271667	1.2072
MUT1	27.18	27.12	27.06	27.12	9.61		0.521667	0.696567
MUT2	28.33	28.28	28.16	28.2567	10.2133		1.125	0.458502
MUT3	27.56	27.77	27.45	27.5933	10.28		1.19167	0.437797
ef1a
WT1	17.54	17.43	17.28	17.4167
WT2	17.19	17.23	17.27	17.23
MUT1	17.48	17.68	17.37	17.51
MUT2	18.02	18.02	18.09	18.0433
MUT3	17.55	17.17	17.22	17.3133
copied from Bruce's template
ef1a	Ct technical replicate			Average Ct	dCt	Average dCT WT	ddCt	Fold Change	ttest
WT3	19.18	19.1	19.04	19.1067
WT4	18.69	18.64	18.85	18.7267
WT5	18.66	18.57	18.81	18.68
WT6	18.59	18.62	18.85	18.6867
MUT4	18.94	18.94	19.19	19.0233
MUT5	19.01	19.32	19.21	19.18
MUT6	18.53	18.53	18.43	18.4967
MUT7	19.21	19.29	19.49	19.33
Rec8a
WT3	31.85	31.25	31.14	31.4133	12.3067	11.9825	0.324167	0.79876	0.0690285
WT4	30.5	31	30.33	30.61	11.8833		-0.0991667	1.07115
WT5	30.2	30.08	30.54	30.2733	11.5933		-0.389167	1.30964
WT6	31	30.75	30.75	30.8333	12.1467		0.164167	0.892444
MUT4	29.85	29.63	29.46	29.6467	10.6233		-1.35917	2.56537
MUT5	30.26	30.16	30.25	30.2233	11.0433		-0.939167	1.91742
MUT6	29.87	29.86	29.76	29.83	11.3333		-0.649167	1.56826
MUT7	31.43	31.11	31.26	31.2667	11.9367		-0.0458333	1.03228
Rad21a
WT3	24.26	24.26	24.09	24.2033	5.09667	5.15417	-0.0575	1.04066	0.291698
WT4	24.08	23.98	23.95	24.0033	5.27667		0.1225	0.918594
WT5	23.59	23.52	23.78	23.63	4.95		-0.204167	1.15202
WT6	23.98	23.89	24.07	23.98	5.29333		0.139167	0.908044
MUT4	24.06	23.8	23.86	23.9067	4.88333		-0.270833	1.2065
MUT5	24.04	23.97	23.97	23.9933	4.81333		-0.340833	1.26649
MUT6	23.88	24.07	23.79	23.9133	5.41667		0.2625	0.833642
MUT7	24.16	24.08	24.21	24.15	4.82		-0.334167	1.26065
Rad21b
WT3	30.3	30.3	30.04	30.2133	11.1067	10.83	0.276667	0.825496	0.220797
WT4	29.71	29.57	29.29	29.5233	10.7967		-0.0333333	1.02337
WT5	29.08	29.02	29.09	29.0633	10.3833		-0.446667	1.36289
WT6	29.56	29.56	30.04	29.72	11.0333		0.203333	0.868541
MUT4	30.14	29.9	29.94	29.9933	10.97		0.14	0.907519
MUT5	29.68	30.1	30.03	29.9367	10.7567		-0.0733333	1.05214
MUT6	29.79	29.84	29.94	29.8567	11.36		0.53	0.692555
MUT7	31.11	31.55	31.34	31.3333	12.0033		1.17333	0.443396
From Yana's spreadsheet
3/16 run
Well	Target	Sample	Cq_1	Cq_2	Ave_Cq	Stdev_Cq
C04	ef1a	WT1 +RT	19.28	19.08	19.18	0.14
C07	ef1a	WT2 +RT	18.83	18.86	18.85	0.02
D01	ef1a	Mut1 +RT	18.42	18.62	18.52	0.14
D04	ef1a	Mut2 +RT	19.29	19.23	19.26	0.04
D07	ef1a	Mut3 +RT	18.89	18.91	18.9	0.01
							dCT	ddCT	Fold change
A04	Rec8b	WT1 +RT	25.08	24.26	24.67	0.58	5.49	0.09	0.941234
A07	Rec8b	WT2 +RT	24.1	24.23	24.17	0.09	5.32	-0.09	1.06244
B01	Rec8b	Mut1 +RT	23.26	23.5	23.38	0.17	4.86	-0.55	1.46146
B04	Rec8b	Mut2 +RT	24.4	24.6	24.5	0.14	5.24	-0.16	1.1208
B07	Rec8b	Mut3 +RT	24.07	24.25	24.16	0.13	5.26	-0.15	1.1061
3/22 run	rec8b
Cq_1	Cq_2	Cq_3	Ave_Cq	Stdev_Cq	dCT	ddCT	Fold change
17.97	19.3	19.23	18.83	0.75	6.54	0.390751	0.762733
18.9	18.83	17.76	18.5	0.64	6.51	0.355977	0.78134
18.75	18.83	19.12	18.9	0.2	5.67	-0.480152	1.39489
19.07	18.86	19.13	19.02	0.14	5.88	-0.266575	1.20295
19.36	19.21	19.16	19.24	0.1	5.02	-1.13327	2.19355
19.19	19.01	18.87	19.02	0.16	5.18	-0.969137	1.95767
18.56	18.7	18.58	18.61	0.08	5.47	-0.676371	1.59811
19.35	19.28	19.49	19.38	0.11	5.17	-0.975781	1.96671
25.67	25.33	25.11
25.03	24.97	25.01
24.56	24.61	24.53
24.89	24.78	25.04
24.26	24.28	24.24
24.2	24.15	24.26
24.14	24.05	24.06
24.55	24.56	24.54
